# Supplementary material for: A Comparison of Small Rodent Assemblages after a 20 Year Interval in the Alps
Source: Animals (Basel). 2023 Apr 19;13(8):1407. doi: 10.3390/ani13081407 (PMC10135415; doi:10.3390/ani13081407)
Supplement: Supplementary file 1 [file animals-13-01407-s001.zip]

Archive with 1 entries (1 files):
- animals-2251434-supplementary.pdf
